# Supplementary material for: Integrated Whole-Genome Sequencing and In Silico Characterization of Salmonella Cerro and Schwarzengrund from Brazil
Source: Genes (Basel). 2025 Jul 26;16(8):880. doi: 10.3390/genes16080880 (PMC12385404; doi:10.3390/genes16080880)
Supplement: Supplementary file 1 [file genes-16-00880-s001.zip]

Archive with 1 entries (1 files):
- genes-3746477-Supplementary table.pdf
